# Supplementary material for: Salviolone from Salvia miltiorrhiza Roots Impairs Cell Cycle Progression, Colony Formation, and Metalloproteinase-2 Activity in A375 Melanoma Cells: Involvement of P21(Cip1/Waf1) Expression and STAT3 Phosphorylation
Source: Int J Mol Sci. 2022 Jan 20;23(3):1121. doi: 10.3390/ijms23031121 (PMC8835475; doi:10.3390/ijms23031121)
Supplement: Supplementary file 1 [file ijms-23-01121-s001.zip]

Archive with 1 entries (1 files):
- ijms-1547168-supplementary.pdf
